# Supplementary material for: Preventive effect and mechanism of Tibetan tea extract on thrombosis in arachidonic acid-induced zebrafish determined via RNA-seq transcriptome profiles
Source: PLoS One. 2023 May 19;18(5):e0285216. doi: 10.1371/journal.pone.0285216 (PMC10198549; doi:10.1371/journal.pone.0285216)
Supplement: S1 Video — (ZIP) [file pone.0285216.s003.zip]

Archive with 5 entries (4 files):
- S1_video/
- S1_video/Supplemental video 1-control.mp4.mp4
- S1_video/Supplemental video 2-AA.mp4.mp4
- S1_video/Supplemental video 3-AA-aspirin.mp4.mp4
- S1_video/Supplemental video 4-AA-TT.mp4.mp4
